# Supplementary material for: Seamless bathymetry and topography datasets for New South Wales, Australia
Source: Sci Data. 2018 Jun 19;5:180115. doi: 10.1038/sdata.2018.115 (PMC6007089; doi:10.1038/sdata.2018.115)
Supplement: Supplementary file 1 [file sdata2018115-isa1.zip]

Archive with 3 entries (3 files):
- i_Investigation.txt
- s_study_Wilson.txt
- a_assay_Wilson.txt
