# Supplementary material for: Seamless bathymetry and topography datasets for New South Wales, Australia
Source: Sci Data. 2018 Jun 19;5:180115. doi: 10.1038/sdata.2018.115 (PMC6007089; doi:10.1038/sdata.2018.115)
Supplement: Supplementary file 1 [file sdata2018115-isa1.zip › i_Investigation.txt]

# Investigation File generated for Scientific Data with Investigation File Authoring Tool version 0.1.0 on 08/05/2018 - This metadata file is CC0
ONTOLOGY SOURCE REFERENCE
Term Source Name	IAO	GAZ	ERO	OBI	ENVO
Term Source File	http://data.bioontology.org/ontologies/IAO	http://data.bioontology.org/ontologies/GAZ	http://data.bioontology.org/ontologies/ERO	http://data.bioontology.org/ontologies/OBI	http://data.bioontology.org/ontologies/ENVO
Term Source Version	2015-02-23	$Revision: 1.512 $	2013-08-02	2014-08-18	
Term Source Description	Information Artifact Ontology	Gazetteer	Eagle-I Research Resource Ontology	Ontology for Biomedical Investigations	Environment Ontology
INVESTIGATION
Investigation Identifier
Investigation Title
Investigation Description
Investigation Submission Date
Investigation Public Release Date
INVESTIGATION PUBLICATIONS
Investigation PubMed ID
Investigation Publication DOI
Investigation Publication Author List
Investigation Publication Title
Investigation Publication Status
Investigation Publication Status Term Accession Number
Investigation Publication Status Term Source REF
INVESTIGATION CONTACTS
Investigation Person Last Name
Investigation Person Mid Initials
Investigation Person First Name
Investigation Person Address
Investigation Person Phone
Investigation Person Fax
Investigation Person Email
Investigation Person Affiliation
Investigation Person Roles
Investigation Person Roles Term Accession Number
Investigation Person Roles Term Source REF
STUDY
Study Identifier	10.1038/sdata.2018.115
Study Title	Seamless bathymetry and topography datasets for New South Wales, Australia
Study Submission Date	26/01/2018
Study Public Release Date	19/06/2018
Study Description	http://www.nature.com/articles/sdata2018115#abstract
Study File Name	s_study_Wilson.txt
Comment[Subject Keywords]	//;/;/
Comment[Manuscript Licence]	CC BY-4.0
Comment[Experimental Metadata Licence]	CC0
Comment[Supplementary Information File Name]	
Comment[Supplementary Information File Type]	x-zip-compressed
Comment[Supplementary Information File URL]	http://www.nature.com/articles/sdata2018115#supplementary-information
Comment[Data Repository]	PANGAEA;PANGAEA;PANGAEA
Comment[Data Record Accession]	doi:10.1594/PANGAEA.885014;doi:10.1594/PANGAEA.885012;doi:10.1594/PANGAEA.885013
Comment[Data Record URI]	https://doi.org/10.1594/PANGAEA.885014;https://doi.org/10.1594/PANGAEA.885012;https://doi.org/10.1594/PANGAEA.885013
STUDY DESIGN DESCRIPTORS
Study Design Type	data integration objective	source-based data analysis objective
Study Design Type Term Accession Number	ERO:0100092	ERO:0100121
Study Design Type Term Source REF	ERO	ERO
STUDY PUBLICATIONS
Study PubMed ID
Study Publication DOI
Study Publication Author List
Study Publication Title
Study Publication Status
Study Publication Status Term Accession Number
Study Publication Status Term Source REF
STUDY FACTORS
Study Factor Name	acquisition method	acquisition dates	location
Study Factor Type	data acquisition system	temporal_interval	geographic location
Study Factor Type Term Accession Number	ERO:0000948	http://www.ifomis.org/bfo/1.1/span#TemporalInterval	GAZ:00000448
Study Factor Type Term Source REF	ERO	ERO	OBI
STUDY ASSAYS
Study Assay Measurement Type	elevation
Study Assay Measurement Type Term Accession Number	ENVO:00000176
Study Assay Measurement Type Term Source REF	ENVO
Study Assay Technology Type	lidar
Study Assay Technology Type Term Accession Number	""
Study Assay Technology Type Term Source REF	""
Study Assay Technology Platform	""
Study Assay File Name	a_assay_Wilson.txt
STUDY PROTOCOLS
Study Protocol Name	Data Acquisition	Data Processing	Data Outputs
Study Protocol Type	data acquisition	information processor function	data transformation
Study Protocol Type Term Accession Number	ERO:0000387	OBI:0000392	OBI:0200000
Study Protocol Type Term Source REF	ERO	OBI	OBI
Study Protocol Description			
Study Protocol URI	""	""	""
Study Protocol Version			
Study Protocol Parameters Name	""	""	""
Study Protocol Parameters Name Term Accession Number	""	""	""
Study Protocol Parameters Name Term Source REF	""	""	""
Study Protocol Components Name	""	""	""
Study Protocol Components Type	""	""	""
Study Protocol Components Type Term Accession Number	""	""	""
Study Protocol Components Type Term Source REF	""	""	""
STUDY CONTACTS
Study Person Last Name	Wilson	Power
Study Person First Name	Kaya M.	Hannah E.
Study Person Mid Initials		
Study Person Email	kaya.wilson@newcastle.edu.au	hannah.power@newcastle.edu.au
Study Person Phone		
Study Person Fax		
Study Person Address		
Study Person Affiliation	School of Environmental and Life Sciences, University of Newcastle, Newcastle, Australia	School of Environmental and Life Sciences, University of Newcastle, Newcastle, Australia
Study Person Roles		
Study Person Roles Term Accession Number		
Study Person Roles Term Source REF		
Comment[Study Person ORCID]		0000-0003-4332-8607
Comment[Funder]		
Comment[FundRef ID]		
Comment[Funder Term Source REF]		
Comment[Grant Identifier]		
