# Supplementary material for: Seamless bathymetry and topography datasets for New South Wales, Australia
Source: Sci Data. 2018 Jun 19;5:180115. doi: 10.1038/sdata.2018.115 (PMC6007089; doi:10.1038/sdata.2018.115)
Supplement: Supplementary file 1 [file sdata2018115-isa1.zip › s_study_Wilson.txt]

Source Name	Material Type	Term Source REF	Term Accession Number	Characteristics[geographical location]	Term Source REF	Term Accession Number	Characteristics[environment type]	Term Source REF	Term Accession Number	Protocol REF	Sample Name	Factor Value[acquisition method]	Factor Value[acquisition dates]	Factor Value[location]
Geoscience Australia and National Elevation Data Framework	data set	IAO	IAO:0000100	Sydney Harbour	GAZ	GAZ:00268738	estuary	ENVO	ENVO:00000045	Data Acquisition	5m Digital Elevation Model_Sydney	Topographic lidar	2001-2015	Sydney Harbour
Geoscience Australia	data set	IAO	IAO:0000100	Sydney Harbour	GAZ	GAZ:00268738	estuary	ENVO	ENVO:00000045	Data Acquisition	CentralNSW_0_50_4	compilation	Up to 2012	Sydney Harbour
Geoscience Australia	data set	IAO	IAO:0000100	Sydney Harbour	GAZ	GAZ:00268738	estuary	ENVO	ENVO:00000045	Data Acquisition	CentralNSW_50_10000_1	compilation	Up to 2012	Sydney Harbour
Office of Environment and Heritage	data set	IAO	IAO:0000100	Sydney Harbour	GAZ	GAZ:00268738	estuary	ENVO	ENVO:00000045	Data Acquisition	coo02by_v1	multibeam	2002	Sydney Harbour
Office of Environment and Heritage	data set	IAO	IAO:0000100	Sydney Harbour	GAZ	GAZ:00268738	estuary	ENVO	ENVO:00000045	Data Acquisition	syd5m	multibeam	Before 2015	Sydney Harbour
Office of Environment and Heritage	data set	IAO	IAO:0000100	Sydney Harbour	GAZ	GAZ:00268738	estuary	ENVO	ENVO:00000045	Data Acquisition	snb_2mby_Sydney	multibeam	Before 2015	Sydney Harbour
Office of Environment and Heritage	data set	IAO	IAO:0000100	Sydney Harbour	GAZ	GAZ:00268738	estuary	ENVO	ENVO:00000045	Data Acquisition	snbs_2mby_Syndney	multibeam	Before 2015	Sydney Harbour
Office of Environment and Heritage	data set	IAO	IAO:0000100	Sydney Harbour	GAZ	GAZ:00268738	estuary	ENVO	ENVO:00000045	Data Acquisition	BilgolaBeach2014Apr	singlebeam	April, 2014	Sydney Harbour
Office of Environment and Heritage	data set	IAO	IAO:0000100	Sydney Harbour	GAZ	GAZ:00268738	estuary	ENVO	ENVO:00000045	Data Acquisition	BilgolaBeach2014May	singlebeam	May, 2014	Sydney Harbour
Office of Environment and Heritage	data set	IAO	IAO:0000100	Sydney Harbour	GAZ	GAZ:00268738	estuary	ENVO	ENVO:00000045	Data Acquisition	BilgolaBeachAug	singlebeam	August, 2014	Sydney Harbour
Office of Environment and Heritage	data set	IAO	IAO:0000100	Sydney Harbour	GAZ	GAZ:00268738	estuary	ENVO	ENVO:00000045	Data Acquisition	BonginBay2014Apr	singlebeam	April, 2014	Sydney Harbour
Office of Environment and Heritage	data set	IAO	IAO:0000100	Sydney Harbour	GAZ	GAZ:00268738	estuary	ENVO	ENVO:00000045	Data Acquisition	BonginBay2014Aug	singlebeam	August, 2014	Sydney Harbour
Office of Environment and Heritage	data set	IAO	IAO:0000100	Sydney Harbour	GAZ	GAZ:00268738	estuary	ENVO	ENVO:00000045	Data Acquisition	BonginBay2014Feb	singlebeam	February, 2014	Sydney Harbour
Office of Environment and Heritage	data set	IAO	IAO:0000100	Sydney Harbour	GAZ	GAZ:00268738	estuary	ENVO	ENVO:00000045	Data Acquisition	DeeWhyLagoon2012	singlebeam	2012	Sydney Harbour
Office of Environment and Heritage	data set	IAO	IAO:0000100	Sydney Harbour	GAZ	GAZ:00268738	estuary	ENVO	ENVO:00000045	Data Acquisition	DeeWhyBeach2014Apr	singlebeam	April, 2014	Sydney Harbour
Office of Environment and Heritage	data set	IAO	IAO:0000100	Sydney Harbour	GAZ	GAZ:00268738	estuary	ENVO	ENVO:00000045	Data Acquisition	DeeWhyBeach2014Aug	singlebeam	August, 2014	Sydney Harbour
Office of Environment and Heritage	data set	IAO	IAO:0000100	Sydney Harbour	GAZ	GAZ:00268738	estuary	ENVO	ENVO:00000045	Data Acquisition	DeeWhyBeach2014Feb	singlebeam	February, 2014	Sydney Harbour
Office of Environment and Heritage	data set	IAO	IAO:0000100	Sydney Harbour	GAZ	GAZ:00268738	estuary	ENVO	ENVO:00000045	Data Acquisition	DeeWhyBeach2014May	singlebeam	May, 2014	Sydney Harbour
Office of Environment and Heritage	data set	IAO	IAO:0000100	Sydney Harbour	GAZ	GAZ:00268738	estuary	ENVO	ENVO:00000045	Data Acquisition	Manly2012	singlebeam	2012	Sydney Harbour
Office of Environment and Heritage	data set	IAO	IAO:0000100	Sydney Harbour	GAZ	GAZ:00268738	estuary	ENVO	ENVO:00000045	Data Acquisition	Narrabeen2011_jetski	singlebeam	2011	Sydney Harbour
Office of Environment and Heritage	data set	IAO	IAO:0000100	Sydney Harbour	GAZ	GAZ:00268738	estuary	ENVO	ENVO:00000045	Data Acquisition	Narrabeen2011_quad	singlebeam	2011	Sydney Harbour
Office of Environment and Heritage	data set	IAO	IAO:0000100	Sydney Harbour	GAZ	GAZ:00268738	estuary	ENVO	ENVO:00000045	Data Acquisition	Narrabeen2011_seascan	singlebeam	2011	Sydney Harbour
Roads and Maritime Services	data set	IAO	IAO:0000100	Sydney Harbour	GAZ	GAZ:00268738	estuary	ENVO	ENVO:00000045	Data Acquisition	Sydney Harbour	multiple	Up to 2015	Sydney Harbour
Geoscience Australia and National Elevation Data Framework	data set	IAO	IAO:0000100	Botany Bay	GAZ	GAZ:00002797	estuary	ENVO	ENVO:00000045	Data Acquisition	1 second SRTM Derived Smoothed Digital Elevation Model	Satellite derived topography	2001-2015	Botany & Bate Bays
Office of Environment and Heritage	data set	IAO	IAO:0000100	Botany Bay	GAZ	GAZ:00002797	estuary	ENVO	ENVO:00000045	Data Acquisition	jibb_littl	Multibeam	Before 2015	Botany & Bate Bays
Office of Environment and Heritage	data set	IAO	IAO:0000100	Botany Bay	GAZ	GAZ:00002797	estuary	ENVO	ENVO:00000045	Data Acquisition	phent_by	Multibeam	Before 2015	Botany & Bate Bays
Office of Environment and Heritage	data set	IAO	IAO:0000100	Botany Bay	GAZ	GAZ:00002797	estuary	ENVO	ENVO:00000045	Data Acquisition	ph_bb13	Multibeam	2013	Botany & Bate Bays
Office of Environment and Heritage	data set	IAO	IAO:0000100	Botany Bay	GAZ	GAZ:00002797	estuary	ENVO	ENVO:00000045	Data Acquisition	merries_by	Multibeam	Before 2015	Botany & Bate Bays
Office of Environment and Heritage	data set	IAO	IAO:0000100	Botany Bay	GAZ	GAZ:00002797	estuary	ENVO	ENVO:00000045	Data Acquisition	batebay75_by	Multibeam	Before 2015	Botany & Bate Bays
Roads and Maritime Services	data set	IAO	IAO:0000100	Botany Bay	GAZ	GAZ:00002797	estuary	ENVO	ENVO:00000045	Data Acquisition	Botany_20m	Multibeam	Up to 2015	Botany & Bate Bays
Office of Environment and Heritage	data set	IAO	IAO:0000100	Bate Bay	GAZ	GAZ:00147208	estuary	ENVO	ENVO:00000045	Data Acquisition	BateBay_2011	Singlebeam	2011	Botany & Bate Bays
Office of Environment and Heritage	data set	IAO	IAO:0000100	Botany Bay	GAZ	GAZ:00002797	estuary	ENVO	ENVO:00000045	Data Acquisition	CronullaOffshore2012	Singlebeam	2012	Botany & Bate Bays
Office of Environment and Heritage	data set	IAO	IAO:0000100	Botany Bay	GAZ	GAZ:00002797	estuary	ENVO	ENVO:00000045	Data Acquisition	PortHacking2006	Singlebeam	2006	Botany & Bate Bays
Office of Environment and Heritage	data set	IAO	IAO:0000100	Botany Bay	GAZ	GAZ:00002797	estuary	ENVO	ENVO:00000045	Data Acquisition	PortHacking2001	Singlebeam	2001	Botany & Bate Bays
Office of Environment and Heritage	data set	IAO	IAO:0000100	Botany Bay	GAZ	GAZ:00002797	estuary	ENVO	ENVO:00000045	Data Acquisition	GeorgesRiver1993	Singlebeam	1993	Botany & Bate Bays
Office of Environment and Heritage	data set	IAO	IAO:0000100	Botany Bay	GAZ	GAZ:00002797	estuary	ENVO	ENVO:00000045	Data Acquisition	CooksRiver1989	Singlebeam	1989	Botany & Bate Bays
Office of Environment and Heritage	data set	IAO	IAO:0000100	Botany Bay	GAZ	GAZ:00002797	estuary	ENVO	ENVO:00000045	Data Acquisition	SydWat	Singlebeam	Before 2015	Botany & Bate Bays
Geoscience Australia	data set	IAO	IAO:0000100	Hawkesbury River	GAZ	GAZ:00045325	estuary	ENVO	ENVO:00000045	Data Acquisition	5m digital elevation model_ Hawkesbury	Topographic Lidar	2011	Hawkesbury River
Office of Environment and Heritage	data set	IAO	IAO:0000100	Hawkesbury River	GAZ	GAZ:00045325	estuary	ENVO	ENVO:00000045	Data Acquisition	WyongOffshore1986	Singlebeam	1986	Hawkesbury River
Office of Environment and Heritage	data set	IAO	IAO:0000100	Hawkesbury River	GAZ	GAZ:00045325	estuary	ENVO	ENVO:00000045	Data Acquisition	snb_2mby_Hawkesbury	Multibeam	Before 2015	Hawkesbury River
Office of Environment and Heritage	data set	IAO	IAO:0000100	Hawkesbury River	GAZ	GAZ:00045325	estuary	ENVO	ENVO:00000045	Data Acquisition	snbs_2mby_Hawkesbury	Multibeam	Before 2015	Hawkesbury River
Office of Environment and Heritage	data set	IAO	IAO:0000100	Hawkesbury River	GAZ	GAZ:00045325	estuary	ENVO	ENVO:00000045	Data Acquisition	BrokenBay1978	Singlebeam	1978	Hawkesbury River
Office of Environment and Heritage	data set	IAO	IAO:0000100	Hawkesbury River	GAZ	GAZ:00045325	estuary	ENVO	ENVO:00000045	Data Acquisition	CC_LADS	Bathymetric Lidar	2011	Hawkesbury River
Office of Environment and Heritage	data set	IAO	IAO:0000100	Hawkesbury River	GAZ	GAZ:00045325	estuary	ENVO	ENVO:00000045	Data Acquisition	avoca_5m	Bathymetric Lidar	Before 2015	Hawkesbury River
Office of Environment and Heritage	data set	IAO	IAO:0000100	Hawkesbury River	GAZ	GAZ:00045325	estuary	ENVO	ENVO:00000045	Data Acquisition	Sydney Offshore 2008	Singlebeam	2008	Hawkesbury River
Office of Environment and Heritage	data set	IAO	IAO:0000100	Hawkesbury River	GAZ	GAZ:00045325	estuary	ENVO	ENVO:00000045	Data Acquisition	Broken_Bay_1977_1978	Singlebeam	1978	Hawkesbury River
Office of Environment and Heritage	data set	IAO	IAO:0000100	Hawkesbury River	GAZ	GAZ:00045325	estuary	ENVO	ENVO:00000045	Data Acquisition	Hawkesbury_1987_1988	Singlebeam	1988	Hawkesbury River
Office of Environment and Heritage	data set	IAO	IAO:0000100	Hawkesbury River	GAZ	GAZ:00045325	estuary	ENVO	ENVO:00000045	Data Acquisition	Hawkesbury_1983_1985	Singlebeam	Before 2015	Hawkesbury River
Office of Environment and Heritage	data set	IAO	IAO:0000100	Hawkesbury River	GAZ	GAZ:00045325	estuary	ENVO	ENVO:00000045	Data Acquisition	Hawkesbury_1978_1980	Singlebeam	1980	Hawkesbury River
Office of Environment and Heritage	data set	IAO	IAO:0000100	Hawkesbury River	GAZ	GAZ:00045325	estuary	ENVO	ENVO:00000045	Data Acquisition	Brooklyn_2006	Singlebeam	2006	Hawkesbury River
Office of Environment and Heritage	data set	IAO	IAO:0000100	Hawkesbury River	GAZ	GAZ:00045325	estuary	ENVO	ENVO:00000045	Data Acquisition	Berowra_1995	Singlebeam	1995	Hawkesbury River
Office of Environment and Heritage	data set	IAO	IAO:0000100	Hawkesbury River	GAZ	GAZ:00045325	estuary	ENVO	ENVO:00000045	Data Acquisition	HawkesburyRiver_2011	Singlebeam	2011	Hawkesbury River
Office of Environment and Heritage	data set	IAO	IAO:0000100	Hawkesbury River	GAZ	GAZ:00045325	estuary	ENVO	ENVO:00000045	Data Acquisition	HawkesburyRiver_1985	Singlebeam	1985	Hawkesbury River
Office of Environment and Heritage	data set	IAO	IAO:0000100	Hawkesbury River	GAZ	GAZ:00045325	estuary	ENVO	ENVO:00000045	Data Acquisition	BrisbaneWater1989	Singlebeam	1989	Hawkesbury River
Office of Environment and Heritage	data set	IAO	IAO:0000100	Hawkesbury River	GAZ	GAZ:00045325	estuary	ENVO	ENVO:00000045	Data Acquisition	BrisbaneWater2004	Singlebeam	2004	Hawkesbury River
Office of Environment and Heritage	data set	IAO	IAO:0000100	Hawkesbury River	GAZ	GAZ:00045325	estuary	ENVO	ENVO:00000045	Data Acquisition	BrisbaneWater1993	Singlebeam	1993	Hawkesbury River
Office of Environment and Heritage	data set	IAO	IAO:0000100	Hawkesbury River	GAZ	GAZ:00045325	estuary	ENVO	ENVO:00000045	Data Acquisition	HI341_HSDB_T0001_SD_100035103	Singlebeam	Before 2015	Hawkesbury River
Office of Environment and Heritage	data set	IAO	IAO:0000100	Hawkesbury River	GAZ	GAZ:00045325	estuary	ENVO	ENVO:00000045	Data Acquisition	100004058_m	Singlebeam	Before 2015	Hawkesbury River
Office of Environment and Heritage	data set	IAO	IAO:0000100	Hawkesbury River	GAZ	GAZ:00045325	estuary	ENVO	ENVO:00000045	Data Acquisition	SCHOOL_11_99_HSDB_T0001_SD_1000031002_WGS84z56	Singlebeam	Before 2015	Hawkesbury River
