# Supplementary material for: Seamless bathymetry and topography datasets for New South Wales, Australia
Source: Sci Data. 2018 Jun 19;5:180115. doi: 10.1038/sdata.2018.115 (PMC6007089; doi:10.1038/sdata.2018.115)
Supplement: Supplementary file 1 [file sdata2018115-isa1.zip › a_assay_Wilson.txt]

Sample Name	Protocol REF	Protocol REF	Assay Name	Raw Data File	Comment[Data Repository]	Comment[Data Record Accession]	Comment[Data Record URI]	Factor Value[acquisition method]	Factor Value[acquisition dates]	Factor Value[location]
5m Digital Elevation Model_Sydney	Data Processing	Data Outputs	5m Digital Elevation Model_Sydney	Sydney.zip	PANGAEA	doi:10.1594/PANGAEA.885014	https://doi.org/10.1594/PANGAEA.885014	Topographic lidar	2001-2015	Sydney Harbour
CentralNSW_0_50_4	Data Processing	Data Outputs	CentralNSW_0_50_4	Sydney.zip	PANGAEA	doi:10.1594/PANGAEA.885014	https://doi.org/10.1594/PANGAEA.885014	compilation	Up to 2012	Sydney Harbour
CentralNSW_50_10000_1	Data Processing	Data Outputs	CentralNSW_50_10000_1	Sydney.zip	PANGAEA	doi:10.1594/PANGAEA.885014	https://doi.org/10.1594/PANGAEA.885014	compilation	Up to 2012	Sydney Harbour
coo02by_v1	Data Processing	Data Outputs	coo02by_v1	Sydney.zip	PANGAEA	doi:10.1594/PANGAEA.885014	https://doi.org/10.1594/PANGAEA.885014	multibeam	2002	Sydney Harbour
syd5m	Data Processing	Data Outputs	syd5m	Sydney.zip	PANGAEA	doi:10.1594/PANGAEA.885014	https://doi.org/10.1594/PANGAEA.885014	multibeam	Before 2015	Sydney Harbour
snb_2mby_Sydney	Data Processing	Data Outputs	snb_2mby_Sydney	Sydney.zip	PANGAEA	doi:10.1594/PANGAEA.885014	https://doi.org/10.1594/PANGAEA.885014	multibeam	Before 2015	Sydney Harbour
snbs_2mby_Syndney	Data Processing	Data Outputs	snbs_2mby_Syndney	Sydney.zip	PANGAEA	doi:10.1594/PANGAEA.885014	https://doi.org/10.1594/PANGAEA.885014	multibeam	Before 2015	Sydney Harbour
BilgolaBeach2014Apr	Data Processing	Data Outputs	BilgolaBeach2014Apr	Sydney.zip	PANGAEA	doi:10.1594/PANGAEA.885014	https://doi.org/10.1594/PANGAEA.885014	singlebeam	April, 2014	Sydney Harbour
BilgolaBeach2014May	Data Processing	Data Outputs	BilgolaBeach2014May	Sydney.zip	PANGAEA	doi:10.1594/PANGAEA.885014	https://doi.org/10.1594/PANGAEA.885014	singlebeam	May, 2014	Sydney Harbour
BilgolaBeachAug	Data Processing	Data Outputs	BilgolaBeachAug	Sydney.zip	PANGAEA	doi:10.1594/PANGAEA.885014	https://doi.org/10.1594/PANGAEA.885014	singlebeam	August, 2014	Sydney Harbour
BonginBay2014Apr	Data Processing	Data Outputs	BonginBay2014Apr	Sydney.zip	PANGAEA	doi:10.1594/PANGAEA.885014	https://doi.org/10.1594/PANGAEA.885014	singlebeam	April, 2014	Sydney Harbour
BonginBay2014Aug	Data Processing	Data Outputs	BonginBay2014Aug	Sydney.zip	PANGAEA	doi:10.1594/PANGAEA.885014	https://doi.org/10.1594/PANGAEA.885014	singlebeam	August, 2014	Sydney Harbour
BonginBay2014Feb	Data Processing	Data Outputs	BonginBay2014Feb	Sydney.zip	PANGAEA	doi:10.1594/PANGAEA.885014	https://doi.org/10.1594/PANGAEA.885014	singlebeam	February, 2014	Sydney Harbour
DeeWhyLagoon2012	Data Processing	Data Outputs	DeeWhyLagoon2012	Sydney.zip	PANGAEA	doi:10.1594/PANGAEA.885014	https://doi.org/10.1594/PANGAEA.885014	singlebeam	2012	Sydney Harbour
DeeWhyBeach2014Apr	Data Processing	Data Outputs	DeeWhyBeach2014Apr	Sydney.zip	PANGAEA	doi:10.1594/PANGAEA.885014	https://doi.org/10.1594/PANGAEA.885014	singlebeam	April, 2014	Sydney Harbour
DeeWhyBeach2014Aug	Data Processing	Data Outputs	DeeWhyBeach2014Aug	Sydney.zip	PANGAEA	doi:10.1594/PANGAEA.885014	https://doi.org/10.1594/PANGAEA.885014	singlebeam	August, 2014	Sydney Harbour
DeeWhyBeach2014Feb	Data Processing	Data Outputs	DeeWhyBeach2014Feb	Sydney.zip	PANGAEA	doi:10.1594/PANGAEA.885014	https://doi.org/10.1594/PANGAEA.885014	singlebeam	February, 2014	Sydney Harbour
DeeWhyBeach2014May	Data Processing	Data Outputs	DeeWhyBeach2014May	Sydney.zip	PANGAEA	doi:10.1594/PANGAEA.885014	https://doi.org/10.1594/PANGAEA.885014	singlebeam	May, 2014	Sydney Harbour
Manly2012	Data Processing	Data Outputs	Manly2012	Sydney.zip	PANGAEA	doi:10.1594/PANGAEA.885014	https://doi.org/10.1594/PANGAEA.885014	singlebeam	2012	Sydney Harbour
Narrabeen2011_jetski	Data Processing	Data Outputs	Narrabeen2011_jetski	Sydney.zip	PANGAEA	doi:10.1594/PANGAEA.885014	https://doi.org/10.1594/PANGAEA.885014	singlebeam	2011	Sydney Harbour
Narrabeen2011_quad	Data Processing	Data Outputs	Narrabeen2011_quad	Sydney.zip	PANGAEA	doi:10.1594/PANGAEA.885014	https://doi.org/10.1594/PANGAEA.885014	singlebeam	2011	Sydney Harbour
Narrabeen2011_seascan	Data Processing	Data Outputs	Narrabeen2011_seascan	Sydney.zip	PANGAEA	doi:10.1594/PANGAEA.885014	https://doi.org/10.1594/PANGAEA.885014	singlebeam	2011	Sydney Harbour
Sydney Harbour	Data Processing	Data Outputs	Sydney Harbour	Sydney.zip	PANGAEA	doi:10.1594/PANGAEA.885014	https://doi.org/10.1594/PANGAEA.885014	multiple	Up to 2015	Sydney Harbour
1 second SRTM Derived Smoothed Digital Elevation Model	Data Processing	Data Outputs	1 second SRTM Derived Smoothed Digital Elevation Model	Botany.zip	PANGAEA	doi:10.1594/PANGAEA.885012	https://doi.org/10.1594/PANGAEA.885012	Satellite derived topography	2001-2015	Botany & Bate Bays
jibb_littl	Data Processing	Data Outputs	jibb_littl	Botany.zip	PANGAEA	doi:10.1594/PANGAEA.885012	https://doi.org/10.1594/PANGAEA.885012	Multibeam	Before 2015	Botany & Bate Bays
phent_by	Data Processing	Data Outputs	phent_by	Botany.zip	PANGAEA	doi:10.1594/PANGAEA.885012	https://doi.org/10.1594/PANGAEA.885012	Multibeam	Before 2015	Botany & Bate Bays
ph_bb13	Data Processing	Data Outputs	ph_bb13	Botany.zip	PANGAEA	doi:10.1594/PANGAEA.885012	https://doi.org/10.1594/PANGAEA.885012	Multibeam	2013	Botany & Bate Bays
merries_by	Data Processing	Data Outputs	merries_by	Botany.zip	PANGAEA	doi:10.1594/PANGAEA.885012	https://doi.org/10.1594/PANGAEA.885012	Multibeam	Before 2015	Botany & Bate Bays
batebay75_by	Data Processing	Data Outputs	batebay75_by	Botany.zip	PANGAEA	doi:10.1594/PANGAEA.885012	https://doi.org/10.1594/PANGAEA.885012	Multibeam	Before 2015	Botany & Bate Bays
Botany_20m	Data Processing	Data Outputs	Botany_20m	Botany.zip	PANGAEA	doi:10.1594/PANGAEA.885012	https://doi.org/10.1594/PANGAEA.885012	Multibeam	Up to 2015	Botany & Bate Bays
BateBay_2011	Data Processing	Data Outputs	BateBay_2011	Botany.zip	PANGAEA	doi:10.1594/PANGAEA.885012	https://doi.org/10.1594/PANGAEA.885012	Singlebeam	2011	Botany & Bate Bays
CronullaOffshore2012	Data Processing	Data Outputs	CronullaOffshore2012	Botany.zip	PANGAEA	doi:10.1594/PANGAEA.885012	https://doi.org/10.1594/PANGAEA.885012	Singlebeam	2012	Botany & Bate Bays
PortHacking2006	Data Processing	Data Outputs	PortHacking2006	Botany.zip	PANGAEA	doi:10.1594/PANGAEA.885012	https://doi.org/10.1594/PANGAEA.885012	Singlebeam	2006	Botany & Bate Bays
PortHacking2001	Data Processing	Data Outputs	PortHacking2001	Botany.zip	PANGAEA	doi:10.1594/PANGAEA.885012	https://doi.org/10.1594/PANGAEA.885012	Singlebeam	2001	Botany & Bate Bays
GeorgesRiver1993	Data Processing	Data Outputs	GeorgesRiver1993	Botany.zip	PANGAEA	doi:10.1594/PANGAEA.885012	https://doi.org/10.1594/PANGAEA.885012	Singlebeam	1993	Botany & Bate Bays
CooksRiver1989	Data Processing	Data Outputs	CooksRiver1989	Botany.zip	PANGAEA	doi:10.1594/PANGAEA.885012	https://doi.org/10.1594/PANGAEA.885012	Singlebeam	1989	Botany & Bate Bays
SydWat	Data Processing	Data Outputs	SydWat	Botany.zip	PANGAEA	doi:10.1594/PANGAEA.885012	https://doi.org/10.1594/PANGAEA.885012	Singlebeam	Before 2015	Botany & Bate Bays
5m digital elevation model_ Hawkesbury	Data Processing	Data Outputs	5m digital elevation model_ Hawkesbury	hawkesbury_revised.zip	PANGAEA	doi:10.1594/PANGAEA.885013	https://doi.org/10.1594/PANGAEA.885013	Topographic Lidar	2011	Hawkesbury River
WyongOffshore1986	Data Processing	Data Outputs	WyongOffshore1986	hawkesbury_revised.zip	PANGAEA	doi:10.1594/PANGAEA.885013	https://doi.org/10.1594/PANGAEA.885013	Singlebeam	1986	Hawkesbury River
snb_2mby_Hawkesbury	Data Processing	Data Outputs	snb_2mby_Hawkesbury	hawkesbury_revised.zip	PANGAEA	doi:10.1594/PANGAEA.885013	https://doi.org/10.1594/PANGAEA.885013	Multibeam	Before 2015	Hawkesbury River
snbs_2mby_Hawkesbury	Data Processing	Data Outputs	snbs_2mby_Hawkesbury	hawkesbury_revised.zip	PANGAEA	doi:10.1594/PANGAEA.885013	https://doi.org/10.1594/PANGAEA.885013	Multibeam	Before 2015	Hawkesbury River
BrokenBay1978	Data Processing	Data Outputs	BrokenBay1978	hawkesbury_revised.zip	PANGAEA	doi:10.1594/PANGAEA.885013	https://doi.org/10.1594/PANGAEA.885013	Singlebeam	1978	Hawkesbury River
CC_LADS	Data Processing	Data Outputs	CC_LADS	hawkesbury_revised.zip	PANGAEA	doi:10.1594/PANGAEA.885013	https://doi.org/10.1594/PANGAEA.885013	Bathymetric Lidar	2011	Hawkesbury River
avoca_5m	Data Processing	Data Outputs	avoca_5m	hawkesbury_revised.zip	PANGAEA	doi:10.1594/PANGAEA.885013	https://doi.org/10.1594/PANGAEA.885013	Bathymetric Lidar	Before 2015	Hawkesbury River
Sydney Offshore 2008	Data Processing	Data Outputs	Sydney Offshore 2008	hawkesbury_revised.zip	PANGAEA	doi:10.1594/PANGAEA.885013	https://doi.org/10.1594/PANGAEA.885013	Singlebeam	2008	Hawkesbury River
Broken_Bay_1977_1978	Data Processing	Data Outputs	Broken_Bay_1977_1978	hawkesbury_revised.zip	PANGAEA	doi:10.1594/PANGAEA.885013	https://doi.org/10.1594/PANGAEA.885013	Singlebeam	1978	Hawkesbury River
Hawkesbury_1987_1988	Data Processing	Data Outputs	Hawkesbury_1987_1988	hawkesbury_revised.zip	PANGAEA	doi:10.1594/PANGAEA.885013	https://doi.org/10.1594/PANGAEA.885013	Singlebeam	1988	Hawkesbury River
Hawkesbury_1983_1985	Data Processing	Data Outputs	Hawkesbury_1983_1985	hawkesbury_revised.zip	PANGAEA	doi:10.1594/PANGAEA.885013	https://doi.org/10.1594/PANGAEA.885013	Singlebeam	Before 2015	Hawkesbury River
Hawkesbury_1978_1980	Data Processing	Data Outputs	Hawkesbury_1978_1980	hawkesbury_revised.zip	PANGAEA	doi:10.1594/PANGAEA.885013	https://doi.org/10.1594/PANGAEA.885013	Singlebeam	1980	Hawkesbury River
Brooklyn_2006	Data Processing	Data Outputs	Brooklyn_2006	hawkesbury_revised.zip	PANGAEA	doi:10.1594/PANGAEA.885013	https://doi.org/10.1594/PANGAEA.885013	Singlebeam	2006	Hawkesbury River
Berowra_1995	Data Processing	Data Outputs	Berowra_1995	hawkesbury_revised.zip	PANGAEA	doi:10.1594/PANGAEA.885013	https://doi.org/10.1594/PANGAEA.885013	Singlebeam	1995	Hawkesbury River
HawkesburyRiver_2011	Data Processing	Data Outputs	HawkesburyRiver_2011	hawkesbury_revised.zip	PANGAEA	doi:10.1594/PANGAEA.885013	https://doi.org/10.1594/PANGAEA.885013	Singlebeam	2011	Hawkesbury River
HawkesburyRiver_1985	Data Processing	Data Outputs	HawkesburyRiver_1985	hawkesbury_revised.zip	PANGAEA	doi:10.1594/PANGAEA.885013	https://doi.org/10.1594/PANGAEA.885013	Singlebeam	1985	Hawkesbury River
BrisbaneWater1989	Data Processing	Data Outputs	BrisbaneWater1989	hawkesbury_revised.zip	PANGAEA	doi:10.1594/PANGAEA.885013	https://doi.org/10.1594/PANGAEA.885013	Singlebeam	1989	Hawkesbury River
BrisbaneWater2004	Data Processing	Data Outputs	BrisbaneWater2004	hawkesbury_revised.zip	PANGAEA	doi:10.1594/PANGAEA.885013	https://doi.org/10.1594/PANGAEA.885013	Singlebeam	2004	Hawkesbury River
BrisbaneWater1993	Data Processing	Data Outputs	BrisbaneWater1993	hawkesbury_revised.zip	PANGAEA	doi:10.1594/PANGAEA.885013	https://doi.org/10.1594/PANGAEA.885013	Singlebeam	1993	Hawkesbury River
HI341_HSDB_T0001_SD_100035103	Data Processing	Data Outputs	HI341_HSDB_T0001_SD_100035103	hawkesbury_revised.zip	PANGAEA	doi:10.1594/PANGAEA.885013	https://doi.org/10.1594/PANGAEA.885013	Singlebeam	Before 2015	Hawkesbury River
100004058_m	Data Processing	Data Outputs	100004058_m	hawkesbury_revised.zip	PANGAEA	doi:10.1594/PANGAEA.885013	https://doi.org/10.1594/PANGAEA.885013	Singlebeam	Before 2015	Hawkesbury River
SCHOOL_11_99_HSDB_T0001_SD_1000031002_WGS84z56	Data Processing	Data Outputs	SCHOOL_11_99_HSDB_T0001_SD_1000031002_WGS84z56	hawkesbury_revised.zip	PANGAEA	doi:10.1594/PANGAEA.885013	https://doi.org/10.1594/PANGAEA.885013	Singlebeam	Before 2015	Hawkesbury River
